# Supplementary material for: The Cost-Effectiveness of Hepatitis C Virus Screening Strategies among Recently Arrived Migrants in the Netherlands
Source: Int J Environ Res Public Health. 2020 Aug 21;17(17):6091. doi: 10.3390/ijerph17176091 (PMC7503411; doi:10.3390/ijerph17176091)
Supplement: Supplementary file 1 [file ijerph-17-06091-s001.zip]

Archive with 3 entries (2 files):
- ijerph-886761-suppl/
- ijerph-886761-suppl/Appendix S1.docx
- ijerph-886761-suppl/Appendix S2.docx
